# Supplementary material for: Interferon β-1a for the treatment of Ebola virus disease: A historically controlled, single-arm proof-of-concept trial
Source: PLoS One. 2017 Feb 22;12(2):e0169255. doi: 10.1371/journal.pone.0169255 (PMC5321269; doi:10.1371/journal.pone.0169255)
Supplement: S1 Excel File — AFT~ afternoon, E~ evening. (XLSX) [file pone.0169255.s007.xlsx]

## Sheet: IFN 001
IFN treated patient #1
medication	fever/pain	fluids	route	D0			D1			D2			D3			D4			D5			D6
				M	AFT	EVE	M	AFT	EVE	M	Aft	eve	M	Aft	EVE	M	AFT	EVE	M	AFT	EVE	M	AFT	EVE	TOTAL
PARACETAMOL	X		Oral	1000mg				1000mg		1000mg															3000mg
OMEPRAZOL	X		Oral							40mg															40mg
TRAMADOL	X		Oral				50mg																		50mg
ORAL REHYDRATION SOLUTION (SRO)		X	Oral	A Volonté	A Volonté	A Volonté	A Volonté	A Volonté	A Volonté	A Volonté	A Volonté	A Volonté	A Volonté	A Volonté	A Volonté	A Volonté	A Volonté	A Volonté	A Volonté	A Volonté	A Volonté				A Volonté
CEFTRIAXONE		X	IV										1000mg						1000mg						2000mg
METOCLOPRAMIDE		X	IV								5mg														5mg
NOVALGIN		X	IV									500mg	500mg												1000mg
METRONIDAZOLE		X	Perf	500mg	500mg	500mg	500mg	500mg	500mg	500mg								500mg		500mg	500mg				5000mg
SERUM GLUCOSE 50 %		X	Perf			50ml	50ml	50ml		50ml		50ml	100ml	50ml	50ml		50ml	100ml	50ml	50ml	50ml	100ml			850ml
RINGER'S LACTATE		X	Perf			500ml	1000ml	500ml	500ml	500ml		1000ml	2500ml	1500ml	500ml	1500ml	1500ml	1500ml	1000ml	1000ml	1000ml	1000ml	300ml		17300ml
SERUM SALE		X	Perf					50ml																	50ml
VITAMIN B-COMPLEX		X	Perf			10ml	10ml	10ml		10ml		10ml	10ml	10ml	10ml		10ml	20ml	10ml	10ml	10ml	10ml			150ml
SERUM GLUCOSE 5 %		X	Perf														500ml								500ml

## Sheet: IFN 002
IFN treated patient #2
medication	fever/pain	fluids	route	D0			D1			D2			D3			D4			D5			D6			D7			D8			D9
				M	AFT	E	M	AFT	E	M	AFT	E	M	AFT	E	M	AFT	E	M	AFT	E	M	AFT	E	M	AFT	E	M	AFT	E	M	AFT	E	TOTAL
PARACETAMOL	X		Oral			500mg	500mg		500mg	1000mg	1000mg						500mg		500mg															4500mg
TRAMADOL	X		Oral					50mg				50mg																						100mg
ORAL REHYDRATION SOLUTION		X	Oral	A Volonté	A Volonté	A Volonté	A Volonté	A Volonté	A Volonté	A Volonté	A Volonté	A Volonté	A Volonté	A Volonté	A Volonté	A Volonté	A Volonté	A Volonté	A Volonté	A Volonté	A Volonté	A Volonté	A Volonté	A Volonté	A Volonté	A Volonté	A Volonté	A Volonté	A Volonté	A Volonté	A Volonté	A Volonté	A Volonté	A Volonté
TRAMADOL		X	IV	100mg																														100mg
METRONIDAZOLE		X	Perf		500mg	500mg			500mg	500mg																								2000mg
SERUM GLUCOSE 50 %		X	Perf				50ml	50ml				50ml																						150ml
RINGER'S LACTATE		X	Perf	500ml			1000ml	500ml	500ml			500ml																						3000ml
VITAMIN B-COMPLEX		X	Perf				10ml	10ml			10ml																							30ml
SERUM GLUCOSE 5 %		X	Perf	500ml																														500ml

## Sheet: IFN 003
IFN treated patient #3
medication	fever/pain	fluids	route	D0			D1
				M	AFT	E	M	AFT	E	TOTAL
PARACETAMOL	X		Oral		1000mg					1000mg
OMEPRAZOL	X		Oral				20mg			20mg
TRAMADOL	X		Oral			50mg	50mg	50mg		150mg
ORAL REHYDRATION SOLUTION		X	Oral	A Volonté	A Volonté	A Volonté	A Volonté			A Volonté
METRONIDAZOLE		X	Perf		500mg		500mg			1000mg
SERUM GLUCOSE 50 %		X	Perf	50ml	50ml		50ml		50ml	200ml
RINGER'S LACTATE		X	Perf	2000ml	2000ml	2000ml	1000ml	2000ml	1000ml	10000ml
VITAMIN B-COMPLEX		X	Perf	10ml	10ml		10ml		10ml	150ml

## Sheet: IFN 004
IFN treated patient #4
medication	fever/pain	fluids	route	D0			D1			D2
				M	AFT	E	M	AFT	E	M	AFT	E	TOTAL
PARACETAMOL	X		Oral	1000mg	1000mg	1000mg		1000mg		1000mg			5000mg
ORAL REHYDRATION SOLUTION		X	OraL	A Volonté	A Volonté	A Volonté	A Volonté	A Volonté	A Volonté	A Volonté	A Volonté	A Volonté	A Volonté
DYCINONE		X	IV				250mg						250mg
METOCLOPRAMIDE		X	IV				5mg						5mg
VOGALENE		X	IV	10mg									10mg
METRONIDAZOLE		X	Perf			500mg							500mg
SERUM GLUCOSE 50 %		X	Perf	50ml									50ml
RINGER'S LACTATE		X	Perf	500ml	500ml		500ml	500ml					2000ml
VITAMIN C		X	Perf				500mg						500ml
VITAMIN B-COMPLEX		X	Perf		10ml								10ml

## Sheet: IFN 005
IFN treated patient #5
medication	fever/pain	fluids	route	D0			D1			D2			D3			D4			D5			D6			D7			D8			D9
				M	AFT	E	M	AFT	E	M	AFT	E	M	AFT	E	M	AFT	E	M	AFT	E	M	AFT	E	M	AFT	E	M	AFT	E	M	AFT	E	TOTAL
PARACETAMOL	X		Oral	1000mg	500mg	1000mg			1000mg		1000mg																							4500mg
OMEPRAZOL	X		Oral	20mg		40mg		40mg																		20mg						40mg		160mg
ORAL REHYDRATION SOUTION		X	Oral	A Volonté	A Volonté	A Volonté	A Volonté	A Volonté	A Volonté	A Volonté	A Volonté	A Volonté	A Volonté	A Volonté	A Volonté	A Volonté	A Volonté	A Volonté	A Volonté	A Volonté	A Volonté	A Volonté	A Volonté	A Volonté	A Volonté	A Volonté	A Volonté	A Volonté	A Volonté	A Volonté	A Volonté	A Volonté	A Volonté	A Volonté
VOGALENE		X	IV					10mg																										10mg
TRAMADOL		X	IV							100mg																								100mg
DYCINONE		X	IV							250mg																								250mg
RINGER'S LACTATE		X	Perf							500ml																								500ml
VITAMIN C		X	Perf							500mg																								500ml

## Sheet: IFN 006
IFN treated patient #6
medication	fever/pain	fluids	route	D0			D1			D2			D3			D4			D5			D6			D7			D8			D9
				M	AFT	E	M	AFT	E	M	AFT	E	M	AFT	E	M	AFT	E	M	AFT	E	M	AFT	E	M	AFT	E	M	AFT	E	M	AFT	E	TOTAL
PARACETAMOL	X		Oral	1000mg	1000mg			1000mg			1000mg		1000mg		500mg		1000mg			1000mg			1000mg		1000mg	1000mg		500mg						11000mg
ORAL REHYDRATION SOUTION		X	Oral	A Volonté	A Volonté	A Volonté	A Volonté	A Volonté	A Volonté	A Volonté	A Volonté	A Volonté	A Volonté	A Volonté	A Volonté	A Volonté	A Volonté	A Volonté	A Volonté	A Volonté	A Volonté	A Volonté	A Volonté	A Volonté	A Volonté	A Volonté	A Volonté							A Volonté
CEFTRIAXONE		X	IV														1000mg		1000mg	1000mg		1000mg	1000mg		1000mg	1000mg		1000mg	1000mg		1000mg	1000mg		11000mg
METOCLOPRAMIDE		X	IV						5mg					5mg																				10mg
NOVALGIN		X	IV											500mg		1000mg																		1500mg
OMEPRAZOL		X	IV								40mg																							40mg
VITAMIN C		X	IV											500mg			500mg																	1000mg
METRONIDAZOLE		X	Perf					500mg				500mg			500mg		500mg						500mg						500mg		500mg			3500mg
RINGER'S LACTATE		X	Perf								500ml			500ml			500ml																	1500ml

## Sheet: IFN 007
IFN treated patient #7
medication	fever/pain	fluids	route	D0			D1			D2			D3			D4			D5			D6			D7			D8			D9
				M	AFT	E	M	AFT	E	M	AFT	E	M	AFT	E	M	AFT	E	M	AFT	E	M	AFT	E	M	AFT	E	M	AFT	E	M	AFT	E	TOTAL
PARACETAMOL	X		Oral	1000mg	1000mg					1000mg									500mg	1000mg		1000mg	1000mg		1000mg	1000mg	500mg	1000mg	1000mg		1000mg			12000mg
OMEPRAZOL	X		Oral				20mg																											20mg
ORAL REHYDRATION SOLUTION		X	Oral	A Volonté	A Volonté	A Volonté	A Volonté	A Volonté	A Volonté	A Volonté	A Volonté	A Volonté	A Volonté	A Volonté	A Volonté	A Volonté	A Volonté	A Volonté	A Volonté	A Volonté	A Volonté	A Volonté	A Volonté	A Volonté	A Volonté	A Volonté	A Volonté	A Volonté	A Volonté	A Volonté				A Volonté
CEFTRIAXONE		X	IV														1000mg		1000mg	1000mg		1000mg	1000mg		1000mg	1000mg		1000mg			1000mg	1000mg		10000mg
METOCLOPRAMIDE		X	IV						5mg				5mg			5mg																		15mg
NOVALGIN		X	IV										500mg			1000mg																		1500mg
TRAMADOL		X	IV																												50mg			50mg
OMEPRAZOL		X	IV					40mg			40mg		40mg			40mg			40mg															200mg
VOGALENE		X	IV					10mg																										10mg
VITAMIN C		X	IV											500mg																				500mg
VITAMIN C		X	Perf														500mg																	500mg
METRONIDAZOLE		X	Perf					500mg			500mg			500mg	500mg	500mg			500mg	500mg		500mg				500mg								4500mg
SERUM GLUCOSE 50 %		X	Perf																				50ml											50ml
RINGE'S LACTATE		X	Perf		500ml			500ml			500ml	500ml		500ml	500ml	1000ml			1000ml				500ml				500ml					1000ml		7000ml
SERUM SALE		X	Perf																											500ml				500ml
VITAMIN B-COMPLEX		X	Perf								10ml																							10ml

## Sheet: IFN 008
IFN treated patient #8
medication	fever/pain	fluids	route	D0			D1			D2			D3			D4			D5			D6			D7			D8			D9			D10			D11			D12			D13			D145			D15
				M	AFT	E	M	AFT	E	M	AFT	E	M	AFT	E	M	AFT	E	M	AFT	E	M	AFT	E	M	AFT	E	M	AFT	E	M	AFT	E	M	AFT	E	M	AFT	E	M	AFT	E	M	AFT	E	M	AFT	E	M
PARACETAMOL	X		Oral	1000mg	1000mg	1000mg	1000mg	1000mg	1000mg				1000mg			1000mg	1000mg	1000mg	1000mg			1000mg		1000mg						1000mg	1000mg			1000mg	1000mg	1000mg												1000mg
OMEPRAZOL	X		Oral							20mg											20mg
ORAL REHYDRATION SOUTION		X	Oral	A Volonté	A Volonté	A Volonté	A Volonté	A Volonté	A Volonté	A Volonté	A Volonté	A Volonté	A Volonté	A Volonté	A Volonté	A Volonté	A Volonté	A Volonté	A Volonté	A Volonté	A Volonté	A Volonté	A Volonté	A Volonté	A Volonté	A Volonté	A Volonté	A Volonté	A Volonté	A Volonté	A Volonté	A Volonté	A Volonté	A Volonté	A Volonté			A Volonté		A Volonté				A Volonté	A Volonté			A Volonté
ANTALGAN	X		Oral																																			1000mg
TRAMADOL	X		Oral		50mg	50mg										50mg					50mg		50mg													50mg
CEFTRIAXONE		X	IV													1000mg												1000mg										1000mg		1000mg	1000mg		1000mg	1000mg		1000mg
METOCLOPRAMIDE		X	IV																			5mg																10mg
TRAMADOL		X	IV				100mg	100mg		100mg	100mg			100mg			100mg														100mg	100mg
OMEPRAZOL		X	IV	40mg			40mg				40mg
CIMETIDINE		X	IV																			200mg
VITAMIN C		X	Perf																500mg
METRONIDAZOLE		X	Perf							500mg			500mg
SERUM GLUCOSE 50 %		X	Perf													50mg
RINGER'S LACTATE		X	Perf	1000ml			1000ml	500ml		500ml				1000ml		1000ml	500ml		1000ml																		500ml	500ml	500ml
[truncated: 9 more columns]

## Sheet: IFN 09
IFN treated patient #9
medication	fever/pain	fluids	route	D0			D1			D2			D3			D4			D5			D6			D7			D8			D9			D10			D11			D12			D13
				M	AFT	E	M	AFT	E	M	AFT	E	M	AFT	E	M	AFT	E	M	AFT	E	M	AFT	E	M	AFT	E	M	AFT	E	M	AFT	E	M	AFT	E	M	AFT	E	M	AFT	E	M	AFT	E	TOTAL
PARACETAMOL	X		Oral	1000mg				1000mg		1000mg							1000mg	1000mg		1000mg	1000mg			1000mg	1000mg	1000mg			1000mg						1000mg											12000mg
OMEPRAZOL	X		Ora				20mg	20mg	20mg																																					20mg
ORAL REHYDRATION SOLUTION		X	Oral	A Volonté	A Volonté	A Volonté	A Volonté	A Volonté	A Volonté	A Volonté	A Volonté	A Volonté	A Volonté	A Volonté	A Volonté	A Volonté	A Volonté	A Volonté	A Volonté	A Volonté	A Volonté	A Volonté	A Volonté	A Volonté		A Volonté	A Volonté	A Volonté	A Volonté		A Volonté				A Volonté			A Volonté				A Volonté				A Volonté
TRAMADOL	X		Oral	50mg		50mg			50mg																																					10000mg
CEFTRIAXONE		X	IV																							1000mg		1000mg	1000mg			1000mg														10000mg
METOCLOPRAMIDE		X	IV	5mg						5mg																10mg																				15mg
TRAMADOL		X	IV		100mg		100mg																																							50mg
OMEPRAZOL		X	IV							40mg		40mg	40mg		40mg	40mg																														200mg
METRONIDAZOLE		X	Perf										500mg																																	500mg
RINGER'S LACTATE		X	Perf	1000ml	500ml		1000ml			1000ml			1000ml																																	50ml
SERUM SALE		X	Perf	500ml																																										7000ml
